# Supplementary material for: A DFT Study of Phosphate Ion Adsorption on Graphene Nanodots: Implications for Sensing
Source: Sensors (Basel). 2023 Jun 16;23(12):5631. doi: 10.3390/s23125631 (PMC10303874; doi:10.3390/s23125631)
Supplement: Supplementary file 1 [file sensors-23-05631-s001.zip]

Archive with 1 entries (1 files):
- sensors-2449613-supplementary.pdf
